# Supplementary material for: Whole Genome Sequence of the Heterozygous Clinical Isolate Candida krusei 81-B-5
Source: G3 (Bethesda). 2017 Jul 7;7(9):2883–9. doi: 10.1534/g3.117.043547 (PMC5592916; doi:10.1534/g3.117.043547)
Supplement: Supplementary file 3 [file 2883TableS1.xlsx]

## Sheet: Sheet1
	Scaffolds	Contigs	Total size	Genes	Genes matching C. albicans	Gene length (mean)
HGAP	11	11	10910993	4949	3975	523
Falcon	20	20	10944901	4918	3840	527
FalconUnzip-pctgs	19	19	10973896	4763	3672	539
FalconUnzip-hctgs	37	37	8838174	3857	2968
