# Supplementary material for: Whole Genome Sequence of the Heterozygous Clinical Isolate Candida krusei 81-B-5
Source: G3 (Bethesda). 2017 Jul 7;7(9):2883–9. doi: 10.1534/g3.117.043547 (PMC5592916; doi:10.1534/g3.117.043547)
Supplement: Supplementary file 4 [file 2883TableS2.xlsx]

## Sheet: pathogenesis genes
Table S2. Conservation of genes involved in pathogenesis and drug resistance.
Category	total genes	total species	C. albicans	C. lusitaniae	C. krusei	P. pastoris	C. glabrata	S. cerevisiae
SAPs and aspartyl proteases	10	2	SAP1 SAP4 SAP6 SAP5 SAP2 SAP8 SAP3	CLUG_05711 CLUG_00903 CLUG_04798
	10	2	SAP10				CAGL0E01419g CAGL0E01727g CAGL0E01749g CAGL0E01771g CAGL0E01793g CAGL0E01815g CAGL0E01837g CAGL0E01859g CAGL0E01881g
	8	6	SAP9	CLUG_03179	CAS74_003033 CAS74_003036	ANZ77259.1	CAGL0M04191g	YDR144C YLR120C
	2	1	SAP98 SAP99
	2	1			CAS74_002997 CAS74_002998
	1	1			CAS74_004588
Lipases	11	2	LIP4 LIP9 LIP5 LIP8 LIP2 LIP1 LIP10 LIP6 LIP3 LIP7	CLUG_01768
OPT	11	4	OPT6 IFC1 IFC3 OPT4 OPT5	CLUG_02758 CLUG_02748 CLUG_03426	CAS74_001660 CAS74_003708			YPR194C
	6	6	OPT8	CLUG_00121	CAS74_000916	ANZ74962.1	CAGL0F07293g	YGL114W
	5	4	OPT1	CLUG_05165 CLUG_01594		ANZ76122.1		YJL212C
	3	3	OPT7	CLUG_01451		ANZ74389.1
ALS	15	5	ALS2 ALS5 ALS1 ALS9 ALS4 ALS3 ALS7 ALS6	CLUG_03274		ANZ73346.1 ANZ75360.1 ANZ75361.1 ANZ76251.1	CAGL0G04125g	YJR004C
PLB	14	6	PLB1 PLB2 PLB5 PLB3	CLUG_00164 CLUG_01525	CAS74_002957	ANZ75299.1	CAGL0E02321g CAGL0J11748g CAGL0J11770g	YOL011W YMR008C YMR006C
	2	2	PLB4.5	CLUG_02215
Drug resistance	6	6	ERG11	CLUG_04932	CAS74_002190	ANZ77200.1	CAGL0E04334g	YHR007C
	7	6	TAC1	CLUG_02369 CLUG_02368	CAS74_004650	ANZ73238.1	CAGL0I07755g	YOL089C
	7	6	UPC2	CLUG_03901	CAS74_001433	ANZ77368.1	CAGL0C01199g	YDR213W YLR228C
	6	5	MDR1	CLUG_01938		ANZ76993.1	CAGL0H06017g CAGL0H06039g	YBR008C
	34	6	SNQ2 CDR4 CDR2 CDR11 CDR1	CLUG_03113 CLUG_02179 CLUG_03537	CAS74_000009 CAS74_000624 CAS74_001193 CAS74_002220 CAS74_002222 CAS74_002322 CAS74_002685 CAS74_003725 CAS74_004477	ANZ73693.1 ANZ75515.1 ANZ77390.1 ANZ77494.1	CAGL0F01419g CAGL0F02717g CAGL0I04862g CAGL0M01760g CAGL0M07293g	YOR011W YOR328W YOR153W YDR406W YDR011W YPL058C YIL013C YNR070W
